# Supplementary material for: Detailed Experimental and In Silico Investigation of Indomethacin Binding with Human Serum Albumin Considering Primary and Secondary Binding Sites
Source: Molecules. 2023 Mar 27;28(7):2979. doi: 10.3390/molecules28072979 (PMC10095894; doi:10.3390/molecules28072979)
Supplement: Supplementary file 1 [file molecules-28-02979-s001.zip]

Archive with 1 entries (1 files):
- molecules-2185779-supplementary.pdf
